# Supplementary material for: Conservation—Oriented Analysis of Apocynum venetum’s Distribution in Response to Climate Change Based on MaxEnt Model
Source: Plants (Basel). 2026 Mar 12;15(6):876. doi: 10.3390/plants15060876 (PMC13030657; doi:10.3390/plants15060876)
Supplement: Supplementary file 1 [file plants-15-00876-s001.zip]

Archive with 5 entries (5 files):
- Figure S1.tif
- Figure S2.jpg
- Table S1.pdf
- Table S2 .pdf
- Table S3.pdf
